# Supplementary material for: Resolution of Pulsatile Tinnitus after Venous Sinus Stenting in Patients with Idiopathic Intracranial Hypertension
Source: PLoS One. 2016 Oct 21;11(10):e0164466. doi: 10.1371/journal.pone.0164466 (PMC5074492; doi:10.1371/journal.pone.0164466)
Supplement: S1 Dataset — (XLSX) [file pone.0164466.s001.xlsx]

## Sheet: Sheet1
Gender	Initial encounter	Age	BMI	second encounter	Side of Tinnitus	Pre-THI Score	Post- THI Score	Pre-THI	Post THI	Pre-Post THI	Pre-QOL	Post QOL	Pre-stent Gradient	Post-stent Gradient	Pre-Post Gradient	Sinus Pattern	Dominant Side	Pre-Drinage	Post Drainage	Stent Side
F	2012-07-19	28	37.11		Bilateral	42	0	3	1	2	3	1	13	3	10	Co-Dominant	Right	Bilateral	Bilateral	Right
F	2012-10-22	28	42.38		Bilateral	64	0	4	1	3	4	1	22	4	18	Hypoplastic	Left	Bilateral	Unilateral	Left
F	2013-05-24	39	36.94		Bilateral	82	0	5	1	4	1	1	20	3	17	Aplastic	Left	Unilateral	Unilateral	Left
F	2013-07-17	18	29.3	Re-Stent	Bilateral	72	0	4	1	3	5	2	28	5	23	Co-Dominant	Right	Bilateral	Bilateral	Right
F	2013-10-18	30	52.61	2014-03-04	Bilateral	54	0	3	1	2	NA	NA	11	2	9	Co-Dominant	Left	Bilateral	Unilateral	Left
F	2013-12-19	33	36.89		Bilateral	48	0	3	1	2	4	1	15	1	14	Co-Dominant	Right	Bilateral	Unilateral	Right
F	2014-01-31	32	35.16		Bilateral	30	0	2	1	1	4	3	24	6	18	Co-Dominant	Right	Bilateral	Bilateral	Right
F	2014-02-21	24	37.75		Bilateral	70	0	4	1	3	5	2	14	2	12	Co-Dominant	Right	Bilateral	Bilateral	Right
F	2014-06-02	16	19.31		Bilateral	14	10	1	1	0	4	1	14	0	14	Hypoplastic	Right	Bilateral	Unilateral	Right
F	2014-10-20	26	36.84		Bilateral	66	0	4	1	3			9	1	8	Co-Dominant	Right	Bilateral	Bilateral	Right
F	2014-10-23	19	44.41		Right	62	0	4	1	3	5	2	11	3	8	Co-Dominant	Right	Bilateral	Bilateral	Right
F	2014-10-23	32	29.79		Left	52	0	3	1	2	5	2	27	4	23	Hypoplastic	Right	Bilateral	Unilateral	Right
F	2014-12-12	22	25.4	2016-01-19	Bilateral	60	0	4	1	3	5	1	22	1	21	Hypoplastic	Right	Bilateral	Bilateral	Right
F	2014-12-05	37	40.58		Right	46	0	3	1	2	5	2	37	4	33	Co-Dominant	Right	Bilateral	Bilateral	Right
F	2015-05-14	28	37.43		Left	24	0	2	1	1	3	1	11	1	10	Co-Dominant	Right	Bilateral	Bilateral	Right
F	2015-06-09	35	35.96		Right	86	0	5	1	4	5	2	11	1	10	Hypoplastic	Right	Bilateral	Bilateral	Right
F	2015-07-06	42	28.89		Left	88	0	5	1	4	5	1	11	2	9	Hypoplastic	Left	Bilateral	Bilateral	Left
F	2015-09-24	25	45.85		Right	22	0	2	1	1	3	1	12	3	9	Hypoplastic	Right	Bilateral	Unilateral	Right
F	2015-09-29	29	34.33		Bilateral	62	0	4	1	3	5	1	12	1	11	Hypoplastic	Left	Bilateral	Bilateral	Left
F	2015-11-03	26	47.44		Right	72	0	4	1	3	5	1	24	2	22	Hypoplastic	Right	Bilateral	Bilateral	Right
F	2015-11-10	35	48.82		Right	92	0	5	1	4	4	3	16	1	15	Hypoplastic	Right	Bilateral	Bilateral	Right
F	2015-11-16	26	35.87		Right	58	0	4	1	3	5	4	9	1	8	Hypoplastic	Right	Bilateral	Bilateral	Right
M	2015-11-24	59	30.54		Bilateral	84	0	5	1	4	5	1	33	1	32	Hypoplastic	Right	Bilateral	Bilateral	Right
F	2015-12-21	33	32.28		Left	74	0	4	1	3	3	2	9	1	8	Hypoplastic	Left	Bilateral	Bilateral	Left
F	2016-01-12	22	30.66		Right	72	0	4	1	3	5	1	13	1	12	Aplastic	Right	Unilateral	Unilateral	Right
F	2016-02-02	24	49.59		Right	80	0	5	1	4	5	1	22	1	21	Co-Dominant	Right	Bilateral	Bilateral	Right
F	2016-03-10	28	40.58		Right	68	0	4	1	3	4	1	19	1	18	Hypoplastic	Right	Bilateral	Bilateral	Right
F	2016-03-08	49	30.66		Left	60	0	4	1	3	4	1	18	2	16	Hypoplastic	Left	Bilateral	Bilateral	Left
F	2014-10-06	35	40.93		Bilateral	84	0	5	1	4	4	1	18	3	15	Co-Dominant	Right	Bilateral	Bilateral	Right
